# Supplementary material for: Tracking cells in epithelial acini by light sheet microscopy reveals proximity effects in breast cancer initiation
Source: eLife. 2020 Jul 21;9:e54066. doi: 10.7554/eLife.54066 (PMC7373425; doi:10.7554/eLife.54066)
Supplement: Source code 1. [file elife-54066-code1.zip]

Archive with 1 entries (1 files):
- Feature_Analysis.Rmd
