# Supplementary material for: Tracking cells in epithelial acini by light sheet microscopy reveals proximity effects in breast cancer initiation
Source: eLife. 2020 Jul 21;9:e54066. doi: 10.7554/eLife.54066 (PMC7373425; doi:10.7554/eLife.54066)
Supplement: Source code 1. [file elife-54066-code1.zip › Feature_Analysis.Rmd]

---
title: "Organoids data analysis"
output: html_notebook
---

Random cells in organoids are transduced to express oncogenes. However, only some transduced cells proliferate and lead to tumor formation. Initial observations suggest that tumors originate from clusters of transduced cells. 

Goal: Find which features of transduced cell clusters best predict the formation of tumors.

For each cluster of transduced cells, the features we are interested in are:
- number of cells in the organoid
- volume of the organoid
- ratio of number of cells to organoid surface area (~cell density)
- number of transduced cells in the organoid
- number of cells in the cluster volume
- number of transduced cells in the cluster
- average pairwise distance between all cells in the cluster volume
- average pairwise distance between transduced cells in the cluster
- fraction of transduced cells in the cluster volume
- number of contacts between transduced cells in the cluster


#### Read in and organize the data
```{r}

data.dir <- "0704_Pos_start_end_labels"

output.dir <- "results"
dir.create(output.dir, showWarnings = FALSE)

# Cells coordinates
# Get lists of files in alphanumerical order
file.list.start <- list.files(data.dir, pattern = "Pos_[0-9]+_start.csv", full.names = TRUE)
file.list.end <- list.files(data.dir, pattern = "Pos_[0-9]+_end.csv", full.names = TRUE)
cols.to.keep <- c("Position.X", "Position.Y", "Position.Z", "ID")

organoids <- list()
organoid.features <- data.frame(number.of.cells.start = numeric(),
                                number.of.cells.end = numeric(),
                                volume.start = numeric(),
                                volume.end = numeric(),
                                cell.density.start = numeric(),
                                cell.density.end = numeric(),
                                tumor = numeric())
for(i in 1:length(file.list.start)){
  # Read cells positions
  # The files have 2 lines above the header (hence the use of skip=2)
  # Also read.csv() issues a warning if the file doesn't end with an empty line
  cells.start <- read.csv(file.list.start[[i]], header=TRUE, sep=",",  stringsAsFactors = FALSE, skip = 2)
  cells.end <- read.csv(file.list.end[[i]], header=TRUE, sep=",",  stringsAsFactors = FALSE, skip = 2)
  
  # Remove unnecessary columns
  cells.start <- cells.start[,cols.to.keep]
  cells.end <- cells.end[,cols.to.keep]
  # Rename columns
  colnames(cells.start) <- c("x","y","z","id")
  colnames(cells.end) <- c("x","y","z","id")
  
  # Read labels
  # Each cell listed is a transduced cell
  annotation.file <- gsub("Pos", "Label", basename(file.list.start[[i]]))
  annotation.file <- gsub("_start", "", annotation.file)
  annotations <- read.csv(paste0(data.dir,'/',annotation.file), header=TRUE, sep=",", stringsAsFactors = FALSE)
  annotations <- cbind(annotations, 1)
  colnames(annotations) <- c("id", "tumor", "transduced")
  # Combine positions and annotations based on cell id
  cells.start <- merge(cells.start, annotations, by = "id", all.x = TRUE)
  cells.start[is.na(cells.start)] <- 0
  tumor <- if(sum(annotations$tumor>0, na.rm = TRUE)) 1 else 0
  
  organoids[[i]] <- cells.start
  
  # The organoid is modelled as a sphere
  org.centre.start <- apply(cells.start[, c("x","y","z")], 2, median)
  # Estimate organoid radius as median distance between the cells and the centre
  org.diameter.start <- median(apply(cells.start[,c("x","y","z")], 1, function(x) {dist(rbind(x, org.centre.start))}))
  org.volume.start <- 4/3 * pi * (org.diameter.start/2)^3 # in μm^3
  org.volume.start <- org.volume.start/1000 # scaling for convenience
  
  org.centre.end <- apply(cells.end[, c("x","y","z")], 2, median)
  org.diameter.end <- median(apply(cells.end[,c("x","y","z")], 1, function(x) {dist(rbind(x, org.centre.end))}))
  org.volume.end <- 4/3 * pi * (org.diameter.end/2)^3 # in μm^3
  org.volume.end <- org.volume.end/1000 # scaling for convenience

  # Cell density is ratio of number of cells to organoid surface area
  # Multiply by 1000 to bring on the same scale as other features
  cell.density.start <- nrow(cells.start)/(4*pi*org.diameter.start^2) * 1000
  cell.density.end <- nrow(cells.end)/(4*pi*org.diameter.end^2) * 1000
  org.proliferation.rate <- nrow(cells.end)/nrow(cells.start)
  
  organoid.features[i,] <- c(number.of.cells.start = nrow(cells.start),
                             number.of.cells.end = nrow(cells.end),
                             volume.start = org.volume.start,
                             volume.end = org.volume.end,
                             cell.density.start = cell.density.start,
                             cell.density.end = cell.density.end,
                             tumor = tumor)
}

# Read in cell counts
cell.numbers <- read.csv(paste0(data.dir,'/',"CellNumbers_EndPoints.csv"), header = TRUE, stringsAsFactors = FALSE)
# Rename the columns to something more convenient
colnames(cell.numbers) <- c("","movie.id","organoid.id","tumor","cell.number.start", "cell.number.end","transduced.cells.start","transduced.cells.end","normal.cells.start","normal.cells.end","normal.percent.increase","transduced.percent.increase")
cell.numbers <- cell.numbers[,-1] # First column has row index
cell.numbers$tumor <- as.factor(ifelse(cell.numbers$tumor == 'Tumor', 'Yes', 'No'))

cell.numbers$normal.proliferation <- cell.numbers$normal.cells.end/cell.numbers$normal.cells.start
cell.numbers$transduced.proliferation <- cell.numbers$transduced.cells.end/cell.numbers$transduced.cells.start

# Add cell numbers to organoid features
# (organoids are in the same order in both data sets)
organoid.features <- cbind(organoid.features, cell.numbers[,c("transduced.cells.start","transduced.cells.end","normal.cells.start","normal.cells.end", "normal.proliferation",  "transduced.proliferation")])

```

#### Plot organoid-level features
```{r}
library(ggplot2)
library(ggforce)
library(reshape2)

organoid.features$tumor <- as.factor(organoid.features$tumor)

df.o <- melt(organoid.features, id.vars = "tumor")
df.o$tumor <- gsub("0", "No", df.o$tumor)
df.o$tumor <- gsub("1", "Yes", df.o$tumor)
# Order the variables for the plot
df.o$variable <- factor(df.o$variable, levels = c('number.of.cells.start', 'number.of.cells.end', 'volume.start', 'volume.end',  'cell.density.start', 'cell.density.end', 'normal.cells.start', 'normal.cells.end', 'transduced.cells.start', 'transduced.cells.end', 'normal.proliferation', 'transduced.proliferation', 'number.of.transduced.cells'))

facet.labels.o <- c('number.of.cells.start' = 'Starting total number of cells',
                    'number.of.cells.end' = 'Final total number of cells',
                    'volume.start' = 'Starting volume',
                    'volume.end' = 'Final volume',
                    'cell.density.start' = 'Starting cell density',
                    'cell.density.end' = 'Final cell density',
                    'normal.cells.start' = 'Starting number of normal cells',
                    'normal.cells.end' = 'Final number of normal cells',
                    'transduced.cells.start' = 'Starting number of transduced cells',
                    'transduced.cells.end' = 'Final number of transduced cells',
                    'normal.proliferation' = 'Proliferation rate\nof normal cells',
                    'transduced.proliferation' = 'Proliferation rate\nof transduced cells')
pdf(paste0(output.dir,"/","organoid-level_features_plot.pdf"))
for(p in 1:2) { # plot on 2 pages
  box.plot.org <- ggplot(df.o, aes(x = variable, y = value)) + geom_boxplot(aes(fill = tumor), show.legend = TRUE, width = 0.5) + facet_wrap_paginate(~variable, scales = "free", nrow = 3, ncol = 2, labeller = labeller(variable = facet.labels.o), page = p) + theme(axis.text.x = element_blank()) + ggtitle("Features by tumor outcome for organoids") + xlab("") + guides(fill=guide_legend(title = "Tumor"))
  plot(box.plot.org)
}
dev.off()
```

#### Identify clusters of transduced cells and extract features
```{r}
library(dbscan)
library(car)
library(RColorBrewer)
library(pals)
library(dynamicTreeCut)
library(dendextend)

palette.cells <- rev(colorRampPalette(brewer.pal(11, "Spectral"))(3+1L))
palette.clusters <- alphabet()
palette.clusters[c("damson","violet")] <- palette.clusters[c("violet","damson")]

clusters <- data.frame(id = character(),
                       organoid.id = character(),
                       number.of.cells.in.organoid = numeric(),
                       organoid.cell.density = numeric(),
                       number.of.transduced.cells.in.organoid = numeric(), 
                       number.of.cells.in.a.cluster = numeric(),
                       number.of.transduced.cells.in.a.cluster = numeric(),
                       average.distance.between.cells.in.a.cluster = numeric(),
                       average.distance.between.transduced.cells.in.a.cluster = numeric(),
                       fraction.of.transduced.cells.in.a.cluster = numeric(),
                       number.of.contacts.between.transduced.cells.in.a.cluster = numeric(),
                       tumor = numeric())

pdf(paste0(output.dir,"/","clusters.pdf"))
for(i in 1:length(organoids)) {
  cells <- organoids[[i]]
  
  # Estimate average cell diameter as average distance between nearest neighbours
  NN.dist <- dbscan::kNNdist(cells[,c("x","y","z")], k=1)
  avg.cell.diameter <- mean(NN.dist)
  sd.cell.diameter <- sd(NN.dist)
  
  # Remove outliers
  # Outliers are cells that have a very large distance to their nearest neighbour
  idx.outliers <- which(NN.dist> 4 * avg.cell.diameter)
  if(length(idx.outliers)>0) {
    print(paste0("Removing ",length(idx.outliers)," cells for organoid ",i))
    cells <- cells[-idx.outliers,]
  }
  
  # Recompute values for the organoid
  NN.dist <- kNNdist(cells[,c("x","y","z")], k=1)
  avg.cell.diameter <- mean(NN.dist)
  sd.cell.diameter <- sd(NN.dist)
  
  org.volume <- organoid.features[i,"volume.start"]
  cell.density <- organoid.features[i,"cell.density.start"]
  
  # # Show positions of cells in organoid
  # scatter3d(cells$x,cells$y,cells$z, surface = FALSE, sphere.size = 3, surface.col = palette.cells, col = palette.cells, xlab="x",ylab="y",zlab="z", axis.scales = FALSE,  axis.col = c("black", "black", "black"), groups = as.factor(cells$transduced+cells$tumor))
  
  # Identify clusters of transduced cells
  transduced.cells <- cells[which(cells$transduced == 1),]
  n <- nrow(transduced.cells)
  D <- dist(transduced.cells[,c("x","y","z")])
  
  if(n>=2) {
    hc <- hclust(D, method = "complete")
    
    # Clusters are groups of cells closer to each other than to other cells
    cluster.membership <- cutreeHybrid(hc, minClusterSize = 1, distM = as.matrix(D))
    transduced.cells$cluster <- cluster.membership$labels
    
    # # Clusters are groups of cells within 5 cell diameters of each other
    # cluster.membership <- cutree(hc, h = 5 * avg.cell.diameter)
    # transduced.cells$cluster <- cluster.membership

    # Clusters forming tumors
    cluster.idx <- transduced.cells$cluster[which(transduced.cells$tumor==1)]
    if(length(cluster.idx)>0) {
      transduced.cells$tumor[which(transduced.cells$cluster %in% cluster.idx)] <- 1
    }
    
    # Show clusters on dendrogram
    dend <- as.dendrogram(hc)
 
    dend %>% set("leaves_pch", 19-10*transduced.cells$tumor[order.dendrogram(dend)]) %>%  # node type
      set("leaves_cex", 2) %>%  # node size
      set("leaves_col", palette.clusters[transduced.cells$cluster[order.dendrogram(dend)]+1]) %>% # leaves colors
      set("labels", rep("", length(transduced.cells$cluster))) %>%
      plot(main = paste0("Clusters of transduced cells in organoid ",i), ylab = expression(paste("Distance (", mu, "m)")))
   
  } else if(n==1) {
    transduced.cells$cluster <- 1
  } else {
    print(paste0("Organoid ",i," has no transduced cell."))
  }

  # Extract cluster features
  for(j in 1:max(transduced.cells$cluster)) {
    cluster.cells <- transduced.cells[transduced.cells$cluster==j,]
    id <- paste0(i,".",j)
    
    # Number of cells in the organoid
    n.organoid <- nrow(cells)
    
    # Number of transduced cells in the organoid
    n.transduced.organoid <- nrow(transduced.cells)
    
    # Number of cells in the cluster volume
    # The cluster volume is defined as the sphere centrered at the centre of mass of the cluster
    # with diameter equal to the distance between the two farthest transduced cells of the cluster
    cluster.centre <- apply(cluster.cells[, c("x","y","z")], 2, mean)
    nc <- nrow(cluster.cells)
    if (nc>1) {
      
      # We assume things can cross through the inside of the organoid
      # so we use the Euclidean distance
      dist.cluster.cells <- dist(cluster.cells[, c("x","y","z")])
      
      cluster.diameter <- max(dist.cluster.cells)
    } else {
      dist.cluster.cells <- 0
      cluster.diameter <- 0
    }
    dist2centre <- apply(cells[, c("x","y","z")], 1, function(x) {dist(rbind(x, cluster.centre))})
    volume.cells <- cells[which(dist2centre<=cluster.diameter), c("x","y","z")] 
    n.cluster <- nrow(volume.cells)
    
    # Number of transduced cells in the cluster
    n.transduced.cluster <- nrow(cluster.cells)
  
    # Average pairwise distance between transduced cells in the cluster
    avg.dist.cluster.cells <- mean(dist.cluster.cells)
    
    # Average pairwise distance between all cells in the cluster
    if (nrow(volume.cells)>1) {
      avg.dist.volume.cells <- mean(dist(volume.cells))
    } else {
      avg.dist.volume.cells <- avg.dist.cluster.cells
    }    
  
    # Number of contacts between transduced cells in the cluster
    # Two cells are presumed in contact if they are less than 1 cell diameter (+2*sd) apart 
    n.contacts.transduced <- length(which(dist.cluster.cells<=avg.cell.diameter+2*sd.cell.diameter))
    
    # Fraction of transduced cells in the cluster volume
    f.transduced <- 1
    if (n.cluster>0) {
      f.transduced <- n.transduced.cluster/n.cluster
    }
    
    # Does the cluster give rise to a tumor ?
    tumor <- if(sum(cluster.cells$tumor>0)) 1 else 0
    
    df <- data.frame(id = id, 
                     organoid.id = i,
                     number.of.cells.in.organoid = n.organoid,
                     organoid.volume = org.volume,
                     organoid.cell.density = cell.density,
                     number.of.transduced.cells.in.organoid = n.transduced.organoid,
                     number.of.cells.in.a.cluster = n.cluster,
                     number.of.transduced.cells.in.a.cluster = n.transduced.cluster,
                     average.distance.between.cells.in.a.cluster = avg.dist.volume.cells,
                     average.distance.between.transduced.cells.in.a.cluster = avg.dist.cluster.cells,
                     fraction.of.transduced.cells.in.a.cluster = f.transduced,
                     number.of.contacts.between.transduced.cells.in.a.cluster = n.contacts.transduced,
                     tumor = tumor)
    
    clusters <- rbind(clusters, df)
  }
}
 dev.off()
```

#### Plot cluster-level features
```{r}
clusters$tumor <- as.factor(clusters$tumor)

df.c <- melt(clusters[, -c(1:6)], id.vars = "tumor")
df.c$tumor <- gsub("0", "No", df.c$tumor)
df.c$tumor <- gsub("1", "Yes", df.c$tumor)
facet.labels.c <- c('number.of.cells.in.a.cluster' = 'Number of cells\nin the cluster',                          
                    'number.of.transduced.cells.in.a.cluster' = 'Number of transduced cells\nin the cluster',                 
                    'average.distance.between.cells.in.a.cluster' = 'Average distance between\ncells in the cluster',           
                    'average.distance.between.transduced.cells.in.a.cluster' = 'Average distance between\ntransduced cells\nin the cluster',
                    'fraction.of.transduced.cells.in.a.cluster' = 'Fraction of transduced cells\nin the cluster',         
                    'number.of.contacts.between.transduced.cells.in.a.cluster' = 'Number of contacts between\ntransduced cells\nin the cluster'
                    )
box.plot.cl <- ggplot(df.c, aes(x = variable, y = value)) + geom_boxplot(aes(fill = tumor), show.legend = TRUE, width = 0.5) + facet_wrap(~variable, scales = "free", ncol = 3, labeller = labeller(variable = facet.labels.c)) + theme(axis.text.x = element_blank()) + ggtitle("Features by tumor outcome for clusters of transduced cells") + xlab("") + guides(fill=guide_legend(title = "Tumor"))
pdf(paste0(output.dir,"/","cluster-level_features_plot.pdf"))
plot(box.plot.cl)
dev.off()
```

#### Logistic regression with model selection
In this approach, we build a model for each possible combination of features (i.e. 2**10 models for 10 features) and use the Akaike information criterion to select the best model and evaluate the contribution of features retained in this model.
Because it is possible the AIC is subject to small variations and because models are considered indistinguishable if the difference in AIC is less than 2, we also look at variable importance over multiple/all models
```{r}
library(lme4)
library(glmulti)
library(interactions)
library(sjPlot)

# Automatically select best model(s) with fixed effects
models <- glmulti(tumor ~ .,
                  data = clusters[, -c(1,2)], # Remove ID columns
                  intercept = TRUE,
                  level = 1,                # Don't consider pairwise interactions
                  method = "h",             # Explore all set of candidates
                  crit = "aicc",            # AIC as criteria (with correction for small samples)
                  confsetsize = 2**10,      # Number of models to keep.
                  plotty = F, report = F,   # No plot or interim reports
                  fitfunction = "glm",      # Use glm() function
                  family = binomial)        # binomial family for logistic regression

# Plot the AICc values
# The red line indicates a conventional cut-off for model selection
# (i.e. less than 2 AIC units from the best model)
plot(models)

# Get best model
best.fit <- models@objects[[1]]
pdf(paste0(output.dir,"/","best_fixed_effect_model.pdf"))
plot_model(best.fit, sort.est = TRUE, show.values = TRUE, value.offset = .3, vline.color = "grey")
dev.off()
print(summary(best.fit))

# Get model-averaged estimates of feature weights for the top models within 3 IC unit of the best
coeffs <- as.data.frame(coef(models, select = 3.0))
# Sort by decreasing importance
coeffs <- coeffs[rev(order(coeffs$Importance)),]
coeffs <- coeffs[-grep('Intercept', rownames(coeffs)),]
plot(coeffs$Importance, pch = 19, xlab = "Variable index", ylab = "Variable importance", main = "Model-averaged variable importance for top models")
text(c(1:length(rownames(coeffs))), coeffs$Importance, rownames(coeffs), cex=0.6, pos=4) 

# Plot relative importance of the features taking all of the models into consideration.
# For each feature, this is the sum of the weights/probabilities for the models in which the feature appears.
# The vertical red line at .8 is an often used cutoff to differentiate between important and not important variables.
par(mar=c(5,15,4,8)+.1) # Change left margin size to write long variable names
plot(models, type = "s", las = 1)

# Evaluate mixed-effects model
# Select the three most important features as fixed effects then add organoid as random effect 
# and interactions with initial number of cells in organoid
selected.features <- rownames(coeffs)[1:3]
fixed.effects <- paste(selected.features, collapse = " + ")
interactions <- paste(paste0(selected.features[!(selected.features %in% c("number.of.cells.in.organoid"))], " * number.of.cells.in.organoid"), collapse = " + ")
formula <- as.formula(paste('tumor', paste(c(fixed.effects, interactions, "(1|organoid.id)"), collapse = "+"), sep =" ~ "))

# Standardize variables
sc.clusters <- scale(clusters[,-c(1,2,13)])
sc.clusters <- cbind(clusters[, c(1,2,13)], sc.clusters)

model <- glmer(formula, data = sc.clusters[,-1], family = binomial)

pdf(paste0(output.dir,"/","mixed_model.pdf"))
plot_model(model, sort.est = TRUE, show.values = TRUE, value.offset = .3, vline.color = "grey")
# interact_plot(model, pred = number.of.transduced.cells.in.a.cluster, modx = number.of.cells.in.organoid, main.title = "Interaction plot",  x.label = "Number of transduced cells in a cluster", y.label = "Tumor outcome",legend.main = "Starting number of cells\nin organoid")
dev.off()
print(summary(model))

```
